# Supplementary material for: A Strategy for Single-Run Sequencing of the Water Buffalo Genome: (I) the Use of Third-Generation Technology to Quickly Produce Long, High-Quality Reads
Source: Animals (Basel). 2025 Oct 15;15(20):2991. doi: 10.3390/ani15202991 (PMC12560924; doi:10.3390/ani15202991)
Supplement: Supplementary file 1 [file animals-15-02991-s001.zip]

Archive with 1 entries (1 files):
- animals-3819686-supplementary.pdf
